# Supplementary material for: Single-molecule imaging reveals molecular coupling between transcription and DNA repair machinery in live cells
Source: Nat Commun. 2020 Mar 20;11:1478. doi: 10.1038/s41467-020-15182-3 (PMC7083905; doi:10.1038/s41467-020-15182-3)
Supplement: Supplementary file 6 — Source Data [file 41467_2020_15182_MOESM6_ESM.xlsx]

## Sheet: Fig 2e and Supp Fig 1
			time (s)			Counts				ttl = tD + tint
Figure 2 e																							Supplementary Fig 1
mfd-Ypet DuvrB (N = 8 REPEATS)																							ttl (s)	keffttl	errorbar
0	0.1	0	0.2	0	0.3	0	0.4	0	0.6	0	1	0	2	0	3	0	5	0	8	0	10		0.1	0.65582	0.021845
0.1	2620	0.2	2558	0.3	2760	0.4	2539	0.6	2610	1	2762	2	3510	3	4028	5	4504	8	4900	10	4891		0.2	0.73333	0.030859
0.2	1162	0.4	1102	0.6	1114	0.8	1021	1.2	1106	2	1155	4	1403	6	1654	10	1812	16	1988	20	1960		0.3	0.74261	0.016342
0.3	652	0.6	565	0.9	620	1.2	588	1.8	621	3	653	6	775	9	919	15	1000	24	1127	30	1015		0.4	0.73286	0.021305
0.4	420	0.8	347	1.2	382	1.6	384	2.4	413	4	418	8	477	12	563	20	603	32	652	40	572		0.6	0.69592	0.026157
0.5	295	1	230	1.5	269	2	263	3	284	5	291	10	325	15	379	25	395	40	411	50	363		1	0.7046	0.028173
0.6	194	1.2	160	1.8	193	2.4	182	3.6	207	6	193	12	203	18	274	30	263	48	251	60	229		2	0.76105	0.019242
0.7	146	1.4	109	2.1	129	2.8	140	4.2	151	7	142	14	142	21	197	35	199	56	194	70	162		3	0.72957	0.01426
0.8	103	1.6	79	2.4	106	3.2	106	4.8	110	8	93	16	107	24	140	40	141	64	133	80	125		5	0.75562	0.01677
0.9	76	1.8	53	2.7	75	3.6	74	5.4	81	9	59	18	79	27	108	45	98	72	98	90	86		8	0.74421	0.023861
																							10	0.79856	0.013051

## Sheet: Supp Fig 2 and 3
	time (s)			Counts				ttl = tD + tint
	Supplementary Figure 2a																							Supplementary Fig 2b
	mfd-Ypet uvrA(K646A) DuvrB (N = 6 REPEATS)																							ttl (s)	keffttl	errorbar
	0	0.1	0	0.2	0	0.3	0	0.4	0	0.6	0	1	0	2	0	3	0	5	0	8	0	10		0.1	0.68303	0.014169
	0.1	1917	0.2	1626	0.3	1480	0.4	1766	0.6	1679	1	1820	2	2300	3	2654	5	2753	8	2773	10	2995		0.2	0.77003	0.02886
	0.2	842	0.4	638	0.6	564	0.8	716	1.2	669	2	699	4	917	6	1010	10	1059	16	1005	20	1050		0.3	0.84737	0.039609
	0.3	467	0.6	350	0.9	277	1.2	373	1.8	366	3	376	6	479	9	529	15	529	24	460	30	503		0.4	0.77452	0.019046
	0.4	274	0.8	207	1.2	177	1.6	226	2.4	212	4	219	8	290	12	311	20	321	32	257	40	278		0.6	0.77862	0.025065
	0.5	192	1	143	1.5	108	2	148	3	134	5	152	10	178	15	204	25	198	40	164	50	170		1	0.81574	0.040235
	0.6	139	1.2	98	1.8	74	2.4	98	3.6	86	6	101	12	129	18	123	30	140	48	106	60	104		2	0.77468	0.016414
	0.7	101	1.4	74	2.1	54	2.8	72	4.2	60	7	64	14	87	21	81	35	98	56	62	70	71		3	0.82704	0.029568
	0.8	68	1.6	58	2.4	40	3.2	45	4.8	42	8	47	16	60	24	55	40	69	64	39	80	45		5	0.81347	0.020704
	0.9	54	1.8	47	2.7	30	3.6	34	5.4	33	9	33	18	44	27	39	45	48	72	32	90	33		8	0.924	0.028901
																								10	0.93712	0.033583
	Supplementary Figure 2c																							Supplementary Fig 2d
	mfd-Ypet uvrA(K646A) (N = 11 REPEATS)																							ttl (s)	keffttl	errorbar
	0	0.1	0	0.2	0	0.3	0	0.4	0	0.6	0	1	0	2	0	3	0	5	0	8	0	10		0.1	0.70944	0.027037
	0.1	3186	0.2	2636	0.3	2517	0.4	2701	0.6	2725	1	2779	2	3616	3	3680	5	3920	8	4244	10	4069		0.2	0.75924	0.033027
	0.2	1406	0.4	1057	0.6	1035	0.8	1033	1.2	1111	2	1101	4	1257	6	1253	10	1313	16	1386	20	1394		0.3	0.76024	0.018182
	0.3	737	0.6	568	0.9	537	1.2	546	1.8	604	3	572	6	636	9	615	15	650	24	651	30	634		0.4	0.81427	0.028955
	0.4	437	0.8	357	1.2	320	1.6	321	2.4	351	4	339	8	390	12	349	20	366	32	349	40	340		0.6	0.76482	0.018683
	0.5	288	1	230	1.5	215	2	195	3	238	5	203	10	229	15	217	25	238	40	217	50	206		1	0.79709	0.038258
	0.6	183	1.2	166	1.8	148	2.4	135	3.6	168	6	134	12	155	18	139	30	158	48	135	60	138		2	0.90245	0.01736
	0.7	118	1.4	121	2.1	104	2.8	101	4.2	122	7	93	14	107	21	105	35	115	56	87	70	81		3	0.95075	0.025208
	0.8	81	1.6	97	2.4	77	3.2	74	4.8	89	8	65	16	76	24	79	40	74	64	51	80	56		5	0.95243	0.026371
	0.9	59	1.8	69	2.7	56	3.6	49	5.4	63	9	44	18	57	27	58	45	55	72	32	90	27		8	1.0018	0.029606
																								10	0.97919	0.011427
	Supplementary Figure 3a																							Supplementary Fig 3b
	mfd-Ypet uvrA(K37A) DuvrB (N = 7 REPEATS)																							ttl (s)	keffttl	errorbar
	0	0.1	0	0.2	0	0.3	0	0.4	0	0.6	0	1	0	2	0	3	0	5	0	8	0	10		0.1	0.6636	0.01549
	0.1	3307	0.2	2454	0.3	2992	0.4	2797	0.6	2904	1	3293	2	4144	3	5222	5	6083	8	6598	10	5460		0.2	0.69329	0.018943
	0.2	1477	0.4	1064	0.6	1211	0.8	1151	1.2	1179	2	1402	4	1674	6	2138	10	2480	16	2835	20	2191		0.3	0.76346	0.016973
	0.3	831	0.6	579	0.9	638	1.2	618	1.8	628	3	757	6	906	9	1189	15	1361	24	1579	30	1144		0.4	0.73639	0.037639
	0.4	507	0.8	376	1.2	400	1.6	390	2.4	404	4	477	8	547	12	711	20	853	32	974	40	664		0.6	0.75202	0.0081645
	0.5	348	1	241	1.5	278	2	258	3	264	5	309	10	374	15	481	25	535	40	620	50	414		1	0.71781	0.017014
	0.6	238	1.2	167	1.8	200	2.4	187	3.6	184	6	219	12	255	18	324	30	366	48	429	60	273		2	0.74746	0.017211
	0.7	182	1.4	126	2.1	138	2.8	138	4.2	142	7	148	14	190	21	235	35	253	56	293	70	198		3	0.72893	0.016293
	0.8	134	1.6	94	2.4	98	3.2	100	4.8	106	8	102	16	135	24	171	40	178	64	211	80	143		5	0.73915	0.016223
	0.9	100	1.8	69	2.7	66	3.6	76	5.4	80	9	73	18	96	27	112	45	136	72	150	90	97		8	0.70514	0.010019
																								10	0.793	0.01717
	Supplementary Figure 3c																							Supplementary Fig 3d
	mfd-Ypet uvrA(K37A) (N = 8 REPEATS)																							ttl (s)	keffttl	errorbar
	0	0.1	0	0.2	0	0.3	0	0.4	0	0.6	0	1	0	2	0	3	0	5	0	8	0	10		0.1	0.64132	0.015641
	0.1	2823	0.2	2417	0.3	3035	0.4	2921	0.6	2658	1	3247	2	3925	3	3424	5	3906	8	4128	10	4002		0.2	0.7017	0.023477
	0.2	1277	0.4	1064	0.6	1277	0.8	1240	1.2	1071	2	1241	4	1462	6	1214	10	1487	16	1464	20	1413		0.3	0.727	0.021968
	0.3	752	0.6	571	0.9	688	1.2	667	1.8	547	3	644	6	728	9	635	15	741	24	724	30	739		0.4	0.71671	0.011216
	0.4	480	0.8	368	1.2	430	1.6	419	2.4	341	4	377	8	414	12	354	20	458	32	413	40	440		0.6	0.77602	0.029713
	0.5	304	1	244	1.5	289	2	280	3	230	5	239	10	258	15	226	25	288	40	251	50	284		1	0.82909	0.02867
	0.6	217	1.2	168	1.8	211	2.4	190	3.6	141	6	157	12	180	18	149	30	176	48	168	60	195		2	0.86687	0.02426
	0.7	155	1.4	118	2.1	149	2.8	135	4.2	106	7	110	14	129	21	100	35	125	56	110	70	149		3	0.88377	0.018155
	0.8	104	1.6	86	2.4	105	3.2	90	4.8	74	8	75	16	99	24	75	40	90	64	73	80	102		5	0.83797	0.014894
	0.9	79	1.8	68	2.7	79	3.6	66	5.4	53	9	49	18	73	27	59	45	61	72	55	90	69		8	0.91462	0.021804
																								10	0.88522	0.01305

## Sheet: Fig 4 and Supp Fig 4
	time (s)			Counts				ttl = tD + tint
	Supplementary Figure 4a																							Supplementary Fig 4b
	mfd-Ypet uvrB(DBHG) (N = 9 REPEATS)																							ttl (s)	keffttl	errorbar
	0	0.1	0	0.2	0	0.3	0	0.4	0	0.6	0	1	0	2	0	3	0	5	0	8	0	10		0.1	0.64639	0.016533
	0.1	3418	0.2	2766	0.3	2677	0.4	2880	0.6	2810	1	2779	2	3197	3	3439	5	4375	8	4602	10	5007		0.2	0.73673	0.024863
	0.2	1544	0.4	1143	0.6	1071	0.8	1141	1.2	1062	2	1065	4	1257	6	1454	10	1763	16	1835	20	2025		0.3	0.77491	0.029475
	0.3	887	0.6	599	0.9	574	1.2	629	1.8	570	3	559	6	684	9	808	15	932	24	948	30	1051		0.4	0.7623	0.02688
	0.4	552	0.8	381	1.2	357	1.6	397	2.4	364	4	331	8	434	12	495	20	537	32	581	40	599		0.6	0.81758	0.018429
	0.5	369	1	244	1.5	238	2	257	3	235	5	224	10	292	15	337	25	343	40	350	50	393		1	0.80176	0.033984
	0.6	271	1.2	161	1.8	162	2.4	187	3.6	177	6	156	12	206	18	230	30	236	48	228	60	261		2	0.77793	0.026365
	0.7	194	1.4	125	2.1	114	2.8	134	4.2	110	7	120	14	154	21	159	35	176	56	164	70	187		3	0.71291	0.018485
	0.8	140	1.6	99	2.4	79	3.2	89	4.8	79	8	88	16	108	24	115	40	118	64	121	80	126		5	0.77377	0.019933
	0.9	107	1.8	73	2.7	58	3.6	63	5.4	66	9	62	18	77	27	78	45	78	72	87	90	91		8	0.78715	0.027039
																								10	0.78409	0.021393
	Supplementary Figure 4c																							Supplementary Fig 4d
	mfd-Ypet uvrB(Y96A) (N = 8 REPEATS)																							ttl (s)	keffttl	errorbar
	0	0.1	0	0.2	0	0.3	0	0.4	0	0.6	0	1	0	2	0	3	0	5	0	8	0	10		0.1	0.68927	0.019949
	0.1	2805	0.2	2498	0.3	2221	0.4	2444	0.6	2962	1	2704	2	3164	3	3789	5	4329	8	3631	10	4535		0.2	0.7292	0.02333
	0.2	1254	0.4	1053	0.6	935	0.8	965	1.2	1175	2	1067	4	1194	6	1405	10	1528	16	1290	20	1664		0.3	0.76915	0.024597
	0.3	704	0.6	556	0.9	476	1.2	533	1.8	622	3	562	6	587	9	700	15	767	24	678	30	832		0.4	0.75913	0.014243
	0.4	440	0.8	343	1.2	279	1.6	330	2.4	391	4	331	8	327	12	406	20	455	32	398	40	472		0.6	0.76044	0.01385
	0.5	287	1	213	1.5	172	2	221	3	259	5	212	10	203	15	263	25	296	40	253	50	319		1	0.80886	0.020853
	0.6	204	1.2	157	1.8	122	2.4	145	3.6	179	6	137	12	136	18	179	30	195	48	171	60	212		2	0.8469	0.027344
	0.7	147	1.4	111	2.1	90	2.8	102	4.2	125	7	92	14	100	21	117	35	131	56	115	70	143		3	0.85139	0.02744
	0.8	108	1.6	76	2.4	67	3.2	63	4.8	90	8	66	16	71	24	87	40	97	64	75	80	97		5	0.89941	0.025309
	0.9	72	1.8	61	2.7	49	3.6	47	5.4	55	9	49	18	47	27	62	45	69	72	51	90	64		8	0.87787	0.027658
																								10	0.86772	0.024093
	Supplementary Figure 4e																							Supplementary Fig 4f
	mfd-Ypet DuvrB/pUvrB (N = 6 REPEATS)																							ttl (s)	keffttl	errorbar
	0	0.1	0	0.2	0	0.3	0	0.4	0	0.6	0	1	0	2	0	3	0	5	0	8	0	10		0.1	0.69057	0.026532
	0.1	1892	0.2	1649	0.3	1728	0.4	1851	0.6	1555	1	1681	2	1810	3	1871	5	2287	8	2188	10	2141		0.2	0.82882	0.034992
	0.2	828	0.4	628	0.6	635	0.8	611	1.2	535	2	604	4	631	6	620	10	689	16	594	20	526		0.3	0.86972	0.019758
	0.3	450	0.6	333	0.9	313	1.2	286	1.8	298	3	330	6	317	9	286	15	294	24	212	30	202		0.4	0.97454	0.030312
	0.4	287	0.8	187	1.2	194	1.6	172	2.4	175	4	196	8	190	12	163	20	139	32	98	40	90		0.6	0.87175	0.033942
	0.5	181	1	115	1.5	129	2	123	3	114	5	126	10	125	15	92	25	69	40	38	50	42		1	0.84619	0.044351
	0.6	122	1.2	83	1.8	92	2.4	87	3.6	73	6	86	12	80	18	57	30	44	48	24	60	20		2	0.91564	0.047099
	0.7	80	1.4	49	2.1	66	2.8	55	4.2	56	7	60	14	55	21	44	35	25	56	13	70	12		3	0.97581	0.023499
	0.8	55	1.6	39	2.4	47	3.2	39	4.8	45	8	41	16	42	24	29	40	14	64	6	80	6		5	1.107	0.032148
	0.9	40	1.8	31	2.7	36	3.6	25	5.4	26	9	26	18	26	27	17	45	11	72	3	90	5		8	1.2529	0.035587
																								10	1.3339	0.034764
